# Supplementary material for: Combination of CLEC4M rs868875 G-Carriership and ABO O Genotypes May Predict Faster Decay of FVIII Infused in Hemophilia A Patients
Source: J Clin Med. 2022 Jan 29;11(3):733. doi: 10.3390/jcm11030733 (PMC8837058; doi:10.3390/jcm11030733)
Supplement: Supplementary file 1 [file jcm-11-00733-s001.zip]

Archive with 1 entries (1 files):
- jcm-1504717-supplementary.pdf
